# Supplementary material for: Genetic Affinities and Adaptation of the South-West Coast Populations of India
Source: Genome Biol Evol. 2023 Dec 11;15(12):evad225. doi: 10.1093/gbe/evad225 (PMC10745260; doi:10.1093/gbe/evad225)
Supplement: evad225_Supplementary_Data [file evad225_supplementary_data.zip]

Archive with 2 entries (2 files):
- Supplimentary_sheet.xlsx
- Supplementary_text.docx
