# Supplementary material for: Genetic Affinities and Adaptation of the South-West Coast Populations of India
Source: Genome Biol Evol. 2023 Dec 11;15(12):evad225. doi: 10.1093/gbe/evad225 (PMC10745260; doi:10.1093/gbe/evad225)
Supplement: evad225_Supplementary_Data [file evad225_supplementary_data.zip › Supplimentary_sheet.xlsx]

## Sheet: Table S1
NBT1	Bunt	U5a1b1				Some Unique haplogroups
NBT10	Bunt	H14				Bunt	H14											Bunt	Nair	Thiyya
NBT11	Bunt	M81				Bunt	H2a										H	26	3	2
NBT12	Bunt	R5a2b				Bunt	H39										M	43	18	24
NBT13	Bunt	N5a				Bunt	H5+709										U	18	20	11
NBT15	Bunt	M47				Bunt	HV+16311										R	5	9	14
NBT16	Bunt	U				Thiyya	J1b										N	1	0	6
NBT18	Nair	M2				Bunt	M37e
NBT19	Nair	M2a1a				Bunt	M47
NBT2	Nair	M5				Bunt	U7
NBT22	Nair	U7b
NBT26	Nair	H13a2a
NBT27	Nair	U7a3
NBT28	Nair	H13a2a
NBT29	Nair	U1a1c1d					Bunt	Nair	Thiyya									Bunt	Nair	Thiyya
NBT32	Nair	U2a1a				R	0	0.0196078	0.0677966								H	0.25	0.0588235	0.0338983
NBT33	Nair	M2a				R30	0.0288462	0.0392157	0								M	0.413462	0.352941	0.40678
NBT34	Nair	U7a				R5a	0.0192308	0	0.0508475								U	0.173077	0.392157	0.186441
NBT35	Nair	R				R6	0	0.0784314	0.0508475								R	0.0480769	0.176471	0.237288
NBT36	Nair	U7a				R7a	0	0.0392157	0.0338983								N	0.00961538	0	0.101695
NBT37	Nair	U7a3				R8	0	0	0.0338983
NBT38	Nair	U7a
NBT39	Nair	R7a
NBT4	Nair	M5a3
NBT41	Nair	U7a3
NBT43	Nair	U7a3
NBT47	Nair	N1a1'2
NBT50	Nair	H13a2a
NBT51	Nair	R7a
NBT54	Nair	U2b2
NBT57	Nair	U2a
NBT59	Nair	U2b2
NBT60	Nair	U7a3
NBT61	Nair	U7a3
NBT63	Nair	U
NBT64	Nair	U2'3'4'7'8'9
NBT17	Thiyya	M2a1
NBT20	Thiyya	M35a
NBT21	Thiyya	U7a3
NBT23	Thiyya	R8
NBT24	Thiyya	U2a1a
NBT25	Thiyya	R8
NBT3	Thiyya	U9a1
NBT30	Thiyya	M64
NBT31	Thiyya	U7a
NBT40	Thiyya	M64															Bunt	Nair	Thiyya
NBT42	Thiyya	R7a														U	0.00961538	0.0196078	0.0338983
NBT44	Thiyya	R5a2b														U1a	0.0480769	0.0196078	0.0169492
NBT45	Thiyya	U2b2				Bunt	Nair	Thiyya								U2a	0	0.0784314	0.0169492
NBT46	Thiyya	M35a			M	0	0	0.0508475								U2b	0	0.0392157	0.0169492
NBT49	Thiyya	R			M2	0.0288462	0.0588235	0.0508475								U2c	0.0384615	0.0196078	0.0169492
NBT5	Thiyya	M			M3	0.00961538	0.137255	0.0169492								U2e	0.00961538	0.0196078	0
NBT52	Thiyya	R6a			M30	0.0673077	0	0								U5a	0.0384615	0	0
NBT53	Thiyya	M2a1			M35	0.0576923	0.0392157	0.118644								U7a	0.0192308	0.176471	0.0508475
NBT55	Thiyya	M81			M39	0.0576923	0	0.0169492								U7b	0	0.0196078	0.0169492
NBT58	Thiyya	M			M44a	0	0.0588235	0								U9a	0.00961538	0	0.0169492
NBT6	Thiyya	M5			M5	0.125	0.0588235	0.0169492
NBT65	Thiyya	R5a2b			M57a	0	0	0.0677966
NBT66	Thiyya	HV14			M64	0	0	0.0508475
NBT67	Thiyya	U			M6a	0.0288462	0	0
NBT68	Thiyya	U			M65b	0.0192308	0	0
NBT69	Thiyya	R6+16129			M80	0.00961538	0	0
NBT7	Thiyya	M2			M81	0.00961538	0	0.0169492
NBT70	Thiyya	R5a2b
NBT71	Thiyya	M
NBT72	Thiyya	N5a
NBT73	Thiyya	HV14
NBT8	Thiyya	U7b
NBT9	Thiyya	R7a
KAS1	Thiyya	M39'70
KAS2	Nair	R6a2
KAS3	Nair	M35a1a
KAS4	Thiyya	M57a
KAS5	Thiyya	M57a
KAS6	Nair	U2c1
KAS7	Thiyya	M57a
KAS8	Thiyya	N5a
KAS9	Thiyya	T1a1'3
KAS10	Nair	M5c1
KAS11	Nair	R6a2
KAS12	Thiyya	M57a
KAS13	Nair	M3a1+204
KAS14	Nair	M3a1+204
KAS15	Nair	M3a1+204
KAS16	Nair	M3a1+204
KAS17	Thiyya	N
KAS18	Nair	M44a
KAS19	Nair	R30
KAS20	Nair	M3
KAS21	Nair	M3
KAS22	Nair	R6a2
KAS23	Thiyya	R6a2
KAS24	Thiyya	M35
KAS25	Nair	M44a
KAS26	Thiyya	M35a1a
KAS27	Nair	R30a
KAS28	Nair	M3
KAS29	Thiyya	M35b2
KAS30	Thiyya	M34'57
KAS31	Nair	M44a
KAS32	Nair	U2e2a
KAS33	Nair	R6a2
KAS34	Nair	M35a1a
KAS35	Nair	U2a1b
KAS36	Thiyya	M35a1a
KAS37	Thiyya	N5a
KAS38	Thiyya	M35a
KAS39	Thiyya	M3
KAS40	Thiyya	R
KAS41	Thiyya	R
KAS42	Thiyya	N
KAS43	Thiyya	M64
KAS44	Thiyya	U2c1b
KAS45	Thiyya	U7a3a
KAS46	Thiyya	N
KAS47	Thiyya	U1a1c1d
KAS48	Thiyya	R
Bunt1	Bunt	M65b
Bunt2	Bunt	H+73
Bunt3	Bunt	H+73
Bunt4	Bunt	U2c1
Bunt5	Bunt	M5d
Bunt6	Bunt	M5a3
Bunt7	Bunt	U5a1
Bunt8	Bunt	M65b
Bunt9	Bunt	U1a1c1d
Bunt10	Bunt	M39a
Bunt11	Bunt	M35b2
Bunt12	Bunt	HV+16311
Bunt13	Bunt	H+73
Bunt14	Bunt	H+73
Bunt15	Bunt	H+73
Bunt16	Bunt	R30a1c
Bunt17	Bunt	U1a1c1d
Bunt18	Bunt	HV14
Bunt19	Bunt	H
Bunt20	Bunt	M30c1a
Bunt21	Bunt	M37e
Bunt22	Bunt	M80
Bunt23	Bunt	U1a1c1d
Bunt24	Bunt	H+73
Bunt25	Bunt	H+73
Bunt26	Bunt	H
Bunt27	Bunt	U2c
Bunt28	Bunt	M39a
Bunt29	Bunt	H+73
Bunt30	Bunt	R30b2
Bunt31	Bunt	H39
Bunt32	Bunt	M39a
Bunt33	Bunt	U2e
Bunt34	Bunt	M3d
Bunt35	Bunt	M5a2a
Bunt36	Bunt	H+73
Bunt37	Bunt	M30c1a
Bunt38	Bunt	H+73
Bunt39	Bunt	H13a2a
Bunt40	Bunt	M5a
Bunt41	Bunt	M2b
Bunt42	Bunt	M35a
Bunt43	Bunt	U2c1
Bunt44	Bunt	M35b2
Bunt45	Bunt	M39'70
Bunt46	Bunt	HV14
Bunt47	Bunt	M30c1a
Bunt48	Bunt	M5a
Bunt49	Bunt	M2b
Bunt50	Bunt	M30g
Bunt51	Bunt	H+73
Bunt52	Bunt	M6a1b
Bunt53	Bunt	U7a3
Bunt54	Bunt	U9a1
Bunt55	Bunt	M18
Bunt56	Bunt	U7a3
Bunt57	Bunt	M5a2a1a1
Bunt58	Bunt	M2a1
Bunt59	Bunt	M5a2a
Bunt60	Bunt	H+73
Bunt61	Bunt	H
Bunt62	Bunt	M5a3
Bunt63	Bunt	H+73
Bunt64	Bunt	R5a2b
Bunt65	Bunt	M5a2a1a1
Bunt66	Bunt	R30b2
Bunt67	Bunt	M30g
Bunt68	Bunt	M35b2
Bunt69	Bunt	H13a2a
Bunt70	Bunt	H5+709
Bunt71	Bunt	H13a2a
Bunt72	Bunt	U7
Bunt73	Bunt	U1a1c1
Bunt74	Bunt	H
Bunt75	Bunt	HV14a
Bunt76	Bunt	H+73
Bunt77	Bunt	M30c
Bunt78	Bunt	M5a
Bunt79	Bunt	M30d1
Bunt80	Bunt	U5a1
Bunt81	Bunt	M35b2
Bunt82	Bunt	U2c1
Bunt83	Bunt	T1a
Bunt84	Bunt	M35a1
Bunt85	Bunt	M5a2a1
Bunt86	Bunt	U1a1c1d
Bunt87	Bunt	M5a
Bunt88	Bunt	H
Bunt89	Bunt	M5a2a1a1
Bunt90	Bunt	M6a1b
Bunt91	Bunt	T1a
Bunt92	Bunt	M39a
Bunt93	Bunt	H+73
Bunt94	Bunt	U5a1
Bunt95	Bunt	M39a
Bunt96	Bunt	M6a1a

## Sheet: Table S1a
Mitochondrial DNA diversity
Haplotype Diversity				Average number of nucleotide subst. per site between populations(Dxy)
S.No.	Population	H.D.	S.No.		IndoEuropean	Dravidian
1	AustroAsiatic	0.98308±0.00787	1	Bunt	0.00243	0.0025
2	Bunt	0.99856±0.00324	2	Nair	0.00194	0.00196
3	Dravidian	0.98861±0.00498	3	Thiyya	0.00187	0.00186
4	EastAsia	1.0±0.01203
5	Europe	0.9983±0.00457		Nucleotide diversity within populations
6	IndoEuropean	0.99597±0.0022	S.No.	Population	Nuc. Diversity
7	MidEast	1.0±0.00581	1	Bunt	0.00183
8	Nair	0.99922±0.0041	2	Nair	0.00151
9	Nihali	0.92727±0.06647	3	Thiyya	0.00143
10	Pakistan	0.9962±0.00353	4	IndoEuropean	0.0021
11	Thiyya	0.99949±0.00295	5	Dravidian	0.00168
12	TibetoBurman	0.99043±0.00409

## Sheet: Table S2
pop1	pop2	pop3	est	se	z	p
Nair	Palliyar	Abkhasian	-0.00234729	0.000114813	-20.4445	6.73e-93
Nair	Palliyar	Adi-Dravider	0.00228993	0.000115397	19.8439	1.24e-87
Nair	Palliyar	Armenian	-0.0023602	0.000109634	-21.5281	8.49e-103
Nair	Palliyar	Arunthatiar	0.00239317	9.24e-05	25.9047	5.89e-148
Nair	Palliyar	Asur	0.0037368	0.000149451	25.0035	5.6e-138
Nair	Palliyar	Balochi	-0.00153049	8.2e-05	-18.6739	8.08e-78
Nair	Palliyar	Baniyas	0.000977726	0.000108401	9.0195	1.89e-19
Nair	Palliyar	Basque	-0.00225864	0.000112549	-20.068	1.4e-89
Nair	Palliyar	Bhumihar-Bihar	-0.000161639	9.93e-05	-1.62705	0.103727
Nair	Palliyar	Bhumihar-UP	0.000129387	0.000101385	1.2762	0.201885
Nair	Palliyar	Brahmin-Karnataka	0.000188783	0.000120125	1.57156	0.116053
Nair	Palliyar	Brahmin-Tiwari	-6.5e-06	7.56e-05	-0.0859525	0.931504
Nair	Palliyar	Brahmin-Vaidik	0.00048644	7.83e-05	6.21337	5.19e-10
Nair	Palliyar	Brahui	-0.00154453	8.14e-05	-18.9708	2.98e-80
Nair	Palliyar	Bunt	0.000622582	9.32e-05	6.67787	2.42e-11
Nair	Palliyar	Burusho	-0.000451188	8.03e-05	-5.61864	1.92e-08
Nair	Palliyar	Dogra	-0.000405595	0.000111201	-3.6474	0.000264911
Nair	Palliyar	Druze	-0.00218999	0.000102953	-21.2718	2.07e-100
Nair	Palliyar	English	-0.00225348	0.000119094	-18.9218	7.54e-80
Nair	Palliyar	Estonian	-0.00215835	0.000113029	-19.0956	2.75e-81
Nair	Palliyar	Ezhava	0.00115842	9.89e-05	11.714	1.08e-31
Nair	Palliyar	Finnish	-0.00188613	0.00012096	-15.5929	8.13e-55
Nair	Palliyar	French	-0.00223761	0.0001002	-22.3313	1.83e-110
Nair	Palliyar	Gaud-Telangana	0.00128391	0.000128943	9.95725	2.34e-23
Nair	Palliyar	Georgian	-0.00248859	0.000111997	-22.2201	2.19e-109
Nair	Palliyar	Greek	-0.00227463	0.000108527	-20.9591	1.55e-97
Nair	Palliyar	Gujjar	-0.000738009	0.000125715	-5.87051	4.34e-09
Nair	Palliyar	Havik	0.000140328	0.000113626	1.235	0.21683
Nair	Palliyar	Ho-Orissa	0.00387963	0.000114096	34.0034	1.99e-253
Nair	Palliyar	Hoysala	0.000443193	9.52e-05	4.65424	3.25e-06
Nair	Palliyar	Hungarian	-0.00219979	0.000108033	-20.3623	3.62e-92
Nair	Palliyar	Iranian	-0.00208982	8.66e-05	-24.1375	1.01e-128
Nair	Palliyar	Italian-North	-0.002298	0.000104654	-21.9582	7.24e-107
Nair	Palliyar	Jew-Ashkenazi	-0.00225764	0.000116439	-19.389	9.56e-84
Nair	Palliyar	Jew-Cochin	-0.000265623	0.000116343	-2.2831	0.0224244
Nair	Palliyar	Jordanian	-0.00189604	0.000109954	-17.2439	1.24e-66
Nair	Palliyar	Juang	0.0041608	0.000143246	29.0466	1.7e-185
Nair	Palliyar	Kalash	-0.00132181	0.000107389	-12.3086	8.15e-35
Nair	Palliyar	Kallar	0.00154711	0.000123665	12.5105	6.54e-36
Nair	Palliyar	Kamboj	-0.00082659	0.000123543	-6.6907	2.22e-11
Nair	Palliyar	Kunabi	0.00215451	0.000121057	17.7975	7.4e-71
Nair	Palliyar	Kurchas	0.00254155	0.000143505	17.7106	3.47e-70
Nair	Palliyar	Kuruba	0.00115545	0.000114781	10.0665	7.77e-24
Nair	Palliyar	Kurumans	0.00252184	0.000132986	18.9633	3.43e-80
Nair	Palliyar	Libyan	-0.00168987	0.00012623	-13.3872	7.18e-41
Nair	Palliyar	Lodhi	0.00131839	9.63e-05	13.691	1.15e-42
Nair	Palliyar	Makrani	-0.00170299	8.43e-05	-20.2046	8.91e-91
Nair	Palliyar	Muslim-Kashmiri	-0.000193022	8.59e-05	-2.24698	0.0246413
Nair	Palliyar	Muthuliar	0.00153048	0.00012247	12.4968	7.77e-36
Nair	Palliyar	Naidu	0.00135061	0.000101417	13.3174	1.83e-40
Nair	Palliyar	Newar	0.00220866	0.000121946	18.1119	2.57e-73
Nair	Palliyar	Nyshi	0.00319625	0.000159146	20.0838	1.02e-89
Nair	Palliyar	Palestinian	-0.00196787	0.000100979	-19.488	1.39e-84
Nair	Palliyar	Patel	0.000542221	9.79e-05	5.53836	3.05e-08
Nair	Palliyar	Pathan	-0.000947267	7.57e-05	-12.5087	6.69e-36
Nair	Palliyar	Rathwa	0.00172935	0.000115639	14.9547	1.45e-50
Nair	Palliyar	Reddy-Telangana	0.00117443	0.000108618	10.8126	3e-27
Nair	Palliyar	Santhal	0.00387985	0.00012701	30.5475	6.1e-205
Nair	Palliyar	Saudi	-0.00184941	0.000123102	-15.0234	5.16e-51
Nair	Palliyar	Sikh-Jatt	-0.000193069	6.91e-05	-2.79395	0.00520691
Nair	Palliyar	Sindhi	-0.00060966	8.06e-05	-7.56824	3.78e-14
Nair	Palliyar	Spanish	-0.00211352	0.000101324	-20.8591	1.26e-96
Nair	Palliyar	Syrian	-0.00205831	0.000117009	-17.5911	2.88e-69
Nair	Palliyar	Thiyya	0.000921747	7.53e-05	12.239	1.92e-34
Nair	Palliyar	Turkish	-0.00189541	9.28e-05	-20.433	8.51e-93
Nair	Palliyar	Ukrainian	-0.00204923	0.000110887	-18.4804	2.97e-76
Nair	Palliyar	Yadav-Rajasthan	-0.000498631	0.000101599	-4.90783	9.21e-07

## Sheet: Table S3
pop1	pop2	pop3	est	se	z	p
Thiyya	Palliyar	Abkhasian	-0.00196059	0.00010732	-18.2687	1.47e-74
Thiyya	Palliyar	Adi-Dravider	0.00167001	0.000102025	16.3686	3.21e-60
Thiyya	Palliyar	Armenian	-0.00201004	0.000101257	-19.8509	1.08e-87
Thiyya	Palliyar	Arunthatiar	0.00172846	7.6e-05	22.7286	2.34e-114
Thiyya	Palliyar	Asur	0.00296627	0.000124078	23.9066	2.62e-126
Thiyya	Palliyar	Balochi	-0.00139716	7.39e-05	-18.9049	1.04e-79
Thiyya	Palliyar	Baniyas	0.000586268	9.42e-05	6.22596	4.79e-10
Thiyya	Palliyar	Basque	-0.00187967	0.000105659	-17.79	8.45e-71
Thiyya	Palliyar	Bhumihar-Bihar	-0.000348938	8.56e-05	-4.07695	4.56e-05
Thiyya	Palliyar	Bhumihar-UP	5.03e-06	8.95e-05	0.0561879	0.955192
Thiyya	Palliyar	Brahmin-Karnataka	3.43e-06	0.000106759	0.0321582	0.974346
Thiyya	Palliyar	Brahmin-Tiwari	-0.000138978	6.96e-05	-1.99714	0.0458102
Thiyya	Palliyar	Brahmin-Vaidik	0.000243193	6.21e-05	3.91402	9.08e-05
Thiyya	Palliyar	Brahui	-0.00137221	7.71e-05	-17.7892	8.57e-71
Thiyya	Palliyar	Bunt	0.000309944	7.83e-05	3.95762	7.57e-05
Thiyya	Palliyar	Burusho	-0.000522524	7.45e-05	-7.0103	2.38e-12
Thiyya	Palliyar	Dogra	-0.000460856	9.79e-05	-4.70704	2.51e-06
Thiyya	Palliyar	Druze	-0.0018487	9.23e-05	-20.0276	3.17e-89
Thiyya	Palliyar	English	-0.00180951	0.000106237	-17.0328	4.69e-65
Thiyya	Palliyar	Estonian	-0.00170264	0.000103613	-16.4327	1.12e-60
Thiyya	Palliyar	Ezhava	0.000666728	8.88e-05	7.50813	6e-14
Thiyya	Palliyar	Finnish	-0.0014364	0.000108742	-13.2093	7.75e-40
Thiyya	Palliyar	French	-0.00181718	9.12e-05	-19.923	2.57e-88
Thiyya	Palliyar	Gaud-Telangana	0.000757184	0.000107716	7.02946	2.07e-12
Thiyya	Palliyar	Georgian	-0.00208651	0.00010695	-19.5091	9.18e-85
Thiyya	Palliyar	Greek	-0.00187304	9.55e-05	-19.6152	1.15e-85
Thiyya	Palliyar	Gujjar	-0.00073861	0.000116973	-6.31434	2.71e-10
Thiyya	Palliyar	Havik	2.58e-05	0.000105718	0.243834	0.80736
Thiyya	Palliyar	Ho-Orissa	0.00305692	9.45e-05	32.3326	2.43e-229
Thiyya	Palliyar	Hoysala	0.000236169	8.82e-05	2.6782	0.00740186
Thiyya	Palliyar	Hungarian	-0.00176323	9.63e-05	-18.3129	6.53e-75
Thiyya	Palliyar	Iranian	-0.00176885	7.86e-05	-22.5145	2.99e-112
Thiyya	Palliyar	Italian-North	-0.00189978	9.7e-05	-19.5933	1.76e-85
Thiyya	Palliyar	Jew-Ashkenazi	-0.00188095	0.000104201	-18.0512	7.73e-73
Thiyya	Palliyar	Jew-Cochin	-0.000305948	0.000102884	-2.97371	0.00294222
Thiyya	Palliyar	Jordanian	-0.00162494	9.75e-05	-16.6731	2.06e-62
Thiyya	Palliyar	Juang	0.00325853	0.000130953	24.8832	1.13e-136
Thiyya	Palliyar	Kalash	-0.00117006	0.000100997	-11.585	4.91e-31
Thiyya	Palliyar	Kallar	0.00107982	0.000107571	10.0382	1.04e-23
Thiyya	Palliyar	Kamboj	-0.000841723	0.000111226	-7.56767	3.8e-14
Thiyya	Palliyar	Kunabi	0.00161078	0.000104046	15.4815	4.63e-54
Thiyya	Palliyar	Kurchas	0.00189203	0.000131174	14.4238	3.66e-47
Thiyya	Palliyar	Kuruba	0.000713371	9.49e-05	7.51839	5.55e-14
Thiyya	Palliyar	Kurumans	0.00187868	0.000117162	16.0349	7.29e-58
Thiyya	Palliyar	Libyan	-0.00144412	0.000115961	-12.4535	1.34e-35
Thiyya	Palliyar	Lodhi	0.000850822	7.86e-05	10.8272	2.56e-27
Thiyya	Palliyar	Makrani	-0.00148945	7.94e-05	-18.7689	1.36e-78
Thiyya	Palliyar	Muslim-Kashmiri	-0.000260259	8.06e-05	-3.22872	0.00124347
Thiyya	Palliyar	Muthuliar	0.000996278	9.74e-05	10.2279	1.49e-24
Thiyya	Palliyar	Naidu	0.000798546	8.9e-05	8.97212	2.91e-19
Thiyya	Palliyar	Nair	8.19e-05	6.36e-05	1.289	0.197397
Thiyya	Palliyar	Newar	0.0017205	0.000116084	14.8213	1.07e-49
Thiyya	Palliyar	Nyshi	0.00256687	0.000152988	16.7782	3.52e-63
Thiyya	Palliyar	Palestinian	-0.00167388	8.9e-05	-18.8098	6.28e-79
Thiyya	Palliyar	Patel	0.000182513	8.61e-05	2.12024	0.0339857
Thiyya	Palliyar	Pathan	-0.000843974	6.92e-05	-12.2005	3.09e-34
Thiyya	Palliyar	Rathwa	0.0011633	0.000100285	11.5999	4.12e-31
Thiyya	Palliyar	Reddy-Telangana	0.000695551	8.96e-05	7.76404	8.23e-15
Thiyya	Palliyar	Santhal	0.00296978	0.000109012	27.2427	2.03e-163
Thiyya	Palliyar	Saudi	-0.00159324	0.000105529	-15.0977	1.68e-51
Thiyya	Palliyar	Sikh-Jatt	-0.000289616	5.56e-05	-5.21239	1.86e-07
Thiyya	Palliyar	Sindhi	-0.000673818	7.03e-05	-9.58992	8.82e-22
Thiyya	Palliyar	Spanish	-0.00175458	8.99e-05	-19.5096	9.1e-85
Thiyya	Palliyar	Syrian	-0.00178182	0.000108971	-16.3513	4.26e-60
Thiyya	Palliyar	Turkish	-0.00159092	8.39e-05	-18.9541	4.08e-80
Thiyya	Palliyar	Ukrainian	-0.00165937	0.000102359	-16.2112	4.2e-59
Thiyya	Palliyar	Yadav-Rajasthan	-0.000588834	9.86e-05	-5.97227	2.34e-09

## Sheet: Table S4
pop1	pop2	pop3	est	se	z	p
Bunt	Palliyar	Abkhasian	-0.00223206	0.000138707	-16.0919	2.91e-58
Bunt	Palliyar	Adi-Dravider	0.00179609	0.000140803	12.7561	2.88e-37
Bunt	Palliyar	Armenian	-0.00230987	0.000133553	-17.2955	5.09e-67
Bunt	Palliyar	Arunthatiar	0.00192549	0.000117778	16.3485	4.46e-60
Bunt	Palliyar	Asur	0.00311451	0.000162785	19.1327	1.35e-81
Bunt	Palliyar	Balochi	-0.00157738	0.000113118	-13.9446	3.39e-44
Bunt	Palliyar	Baniyas	0.000592848	0.000136197	4.35286	1.34e-05
Bunt	Palliyar	Basque	-0.00203776	0.000139874	-14.5685	4.45e-48
Bunt	Palliyar	Bhumihar-Bihar	-0.00040652	0.000121456	-3.34707	0.000816708
Bunt	Palliyar	Bhumihar-UP	-4.4e-05	0.000127791	-0.344136	0.730744
Bunt	Palliyar	Brahmin-Karnataka	-4.64e-05	0.000141535	-0.327533	0.743265
Bunt	Palliyar	Brahmin-Tiwari	-0.000128977	0.000108803	-1.18543	0.235849
Bunt	Palliyar	Brahmin-Vaidik	0.000219668	0.000102567	2.1417	0.032218
Bunt	Palliyar	Brahui	-0.00149132	0.000111433	-13.3832	7.59e-41
Bunt	Palliyar	Burusho	-0.000591012	0.000108484	-5.44794	5.1e-08
Bunt	Palliyar	Dogra	-0.000650627	0.000131409	-4.95115	7.38e-07
Bunt	Palliyar	Druze	-0.00214055	0.000124751	-17.1586	5.42e-66
Bunt	Palliyar	English	-0.00207987	0.000137993	-15.0723	2.46e-51
Bunt	Palliyar	Estonian	-0.00207054	0.000137539	-15.0542	3.24e-51
Bunt	Palliyar	Ezhava	0.000745744	0.000133455	5.58798	2.3e-08
Bunt	Palliyar	Finnish	-0.00173578	0.000142745	-12.16	5.08e-34
Bunt	Palliyar	French	-0.00205594	0.000123588	-16.6355	3.86e-62
Bunt	Palliyar	Gaud-Telangana	0.000877983	0.000148182	5.92503	3.12e-09
Bunt	Palliyar	Georgian	-0.00243091	0.000137633	-17.6622	8.19e-70
Bunt	Palliyar	Greek	-0.00212966	0.000129456	-16.4508	8.27e-61
Bunt	Palliyar	Gujjar	-0.000946913	0.000149652	-6.32745	2.49e-10
Bunt	Palliyar	Havik	-2.76e-05	0.000137755	-0.200382	0.841182
Bunt	Palliyar	Ho-Orissa	0.00322644	0.000136324	23.6674	7.81e-124
Bunt	Palliyar	Hoysala	0.000137689	0.000122752	1.12168	0.261997
Bunt	Palliyar	Hungarian	-0.00205395	0.000125833	-16.3229	6.79e-60
Bunt	Palliyar	Iranian	-0.00203419	0.000116351	-17.4833	1.92e-68
Bunt	Palliyar	Italian-North	-0.00217688	0.000127012	-17.1391	7.58e-66
Bunt	Palliyar	Jew-Ashkenazi	-0.00214717	0.00013774	-15.5885	8.71e-55
Bunt	Palliyar	Jew-Cochin	-0.000443195	0.000133997	-3.30751	0.000941303
Bunt	Palliyar	Jordanian	-0.00179669	0.000129747	-13.8477	1.31e-43
Bunt	Palliyar	Juang	0.0034408	0.000162576	21.1643	2.04e-99
Bunt	Palliyar	Kalash	-0.00136039	0.000132294	-10.2831	8.4e-25
Bunt	Palliyar	Kallar	0.00124333	0.000149525	8.31521	9.16e-17
Bunt	Palliyar	Kamboj	-0.00103506	0.000144426	-7.16673	7.68e-13
Bunt	Palliyar	Kunabi	0.00174425	0.000142818	12.2131	2.65e-34
Bunt	Palliyar	Kurchas	0.00208594	0.000166573	12.5226	5.61e-36
Bunt	Palliyar	Kuruba	0.000765259	0.000133973	5.71204	1.12e-08
Bunt	Palliyar	Kurumans	0.00190953	0.000155902	12.2483	1.72e-34
Bunt	Palliyar	Libyan	-0.00173748	0.000147902	-11.7475	7.27e-32
Bunt	Palliyar	Lodhi	0.00092448	0.000120618	7.66451	1.8e-14
Bunt	Palliyar	Makrani	-0.00173321	0.000116553	-14.8706	5.11e-50
Bunt	Palliyar	Muslim-Kashmiri	-0.000384338	0.000115003	-3.34198	0.000831836
Bunt	Palliyar	Muthuliar	0.00110555	0.000145459	7.60043	2.95e-14
Bunt	Palliyar	Naidu	0.00097944	0.000126065	7.76935	7.89e-15
Bunt	Palliyar	Nair	8.55e-05	0.000101243	0.844835	0.398203
Bunt	Palliyar	Newar	0.00169623	0.000145947	11.6222	3.18e-31
Bunt	Palliyar	Nyshi	0.0026226	0.000192963	13.5912	4.51e-42
Bunt	Palliyar	Palestinian	-0.00196181	0.000119945	-16.3559	3.95e-60
Bunt	Palliyar	Patel	0.000195618	0.000128881	1.51781	0.129061
Bunt	Palliyar	Pathan	-0.00100614	0.000107041	-9.39957	5.48e-21
Bunt	Palliyar	Rathwa	0.00133599	0.000142315	9.38755	6.14e-21
Bunt	Palliyar	Reddy-Telangana	0.000884314	0.000128881	6.86148	6.82e-12
Bunt	Palliyar	Santhal	0.00329869	0.000147298	22.3946	4.44e-111
Bunt	Palliyar	Saudi	-0.00177323	0.000141845	-12.5011	7.36e-36
Bunt	Palliyar	Sikh-Jatt	-0.000382138	9.79e-05	-3.90339	9.49e-05
Bunt	Palliyar	Sindhi	-0.000758765	0.000105591	-7.18588	6.68e-13
Bunt	Palliyar	Spanish	-0.00196949	0.00012324	-15.9809	1.74e-57
Bunt	Palliyar	Syrian	-0.00207792	0.000141529	-14.6819	8.42e-49
Bunt	Palliyar	Thiyya	0.000612697	0.000100888	6.07302	1.26e-09
Bunt	Palliyar	Turkish	-0.00181804	0.000115139	-15.79	3.65e-56
Bunt	Palliyar	Ukrainian	-0.00196288	0.000133775	-14.673	9.6e-49
Bunt	Palliyar	Yadav-Rajasthan	-0.000716439	0.000133147	-5.38081	7.42e-08

## Sheet: Table S5
pop1	pop2	pop3	est	se	z	p
Ezhava	Palliyar	Abkhasian	-0.00145304	0.000165046	-8.80388	1.32e-18
Ezhava	Palliyar	Adi-Dravider	0.00179486	0.000165497	10.8452	2.1e-27
Ezhava	Palliyar	Armenian	-0.00142288	0.000166802	-8.53033	1.46e-17
Ezhava	Palliyar	Arunthatiar	0.00177239	0.000150607	11.7683	5.69e-32
Ezhava	Palliyar	Asur	0.00306145	0.000192369	15.9145	5.03e-57
Ezhava	Palliyar	Balochi	-0.000810425	0.000141301	-5.73545	9.73e-09
Ezhava	Palliyar	Baniyas	0.000925169	0.000160443	5.76635	8.1e-09
Ezhava	Palliyar	Basque	-0.00114693	0.000169976	-6.74761	1.5e-11
Ezhava	Palliyar	Bhumihar-Bihar	0.000221296	0.000154238	1.43477	0.151352
Ezhava	Palliyar	Bhumihar-UP	0.000336722	0.000157323	2.14033	0.0323282
Ezhava	Palliyar	Brahmin-Karnataka	0.000209311	0.00017005	1.23087	0.21837
Ezhava	Palliyar	Brahmin-Tiwari	0.000264657	0.00014212	1.8622	0.0625742
Ezhava	Palliyar	Brahmin-Vaidik	0.000470451	0.000135646	3.46824	0.000523885
Ezhava	Palliyar	Brahui	-0.000852671	0.000146387	-5.82478	5.72e-09
Ezhava	Palliyar	Bunt	0.000560159	0.000142402	3.93364	8.37e-05
Ezhava	Palliyar	Burusho	-5.96e-05	0.000144931	-0.411434	0.680754
Ezhava	Palliyar	Dogra	-5.23e-05	0.000155632	-0.336244	0.736687
Ezhava	Palliyar	Druze	-0.00121761	0.000160878	-7.56853	3.77e-14
Ezhava	Palliyar	English	-0.00109573	0.000171078	-6.40489	1.5e-10
Ezhava	Palliyar	Estonian	-0.000917902	0.000179334	-5.11841	3.08e-07
Ezhava	Palliyar	Finnish	-0.000649724	0.00017719	-3.66682	0.000245586
Ezhava	Palliyar	French	-0.00111107	0.00016163	-6.87415	6.24e-12
Ezhava	Palliyar	Gaud-Telangana	0.000818087	0.000179472	4.5583	5.16e-06
Ezhava	Palliyar	Georgian	-0.00151368	0.000173359	-8.73147	2.51e-18
Ezhava	Palliyar	Greek	-0.00126465	0.000164999	-7.66459	1.79e-14
Ezhava	Palliyar	Gujjar	-0.000305721	0.000187131	-1.63372	0.102317
Ezhava	Palliyar	Havik	0.000256423	0.000166675	1.53846	0.123936
Ezhava	Palliyar	Ho-Orissa	0.00309918	0.000165674	18.7066	4.38e-78
Ezhava	Palliyar	Hoysala	0.000407122	0.000149481	2.72358	0.00645791
Ezhava	Palliyar	Hungarian	-0.00105582	0.00016454	-6.41679	1.39e-10
Ezhava	Palliyar	Iranian	-0.00124803	0.000145566	-8.57364	1e-17
Ezhava	Palliyar	Italian-North	-0.00126295	0.000161669	-7.81196	5.63e-15
Ezhava	Palliyar	Jew-Ashkenazi	-0.00126638	0.000175842	-7.20178	5.94e-13
Ezhava	Palliyar	Jew-Cochin	7.4e-05	0.000166513	0.444268	0.656849
Ezhava	Palliyar	Jordanian	-0.0010368	0.000165941	-6.24799	4.16e-10
Ezhava	Palliyar	Juang	0.00336669	0.000188607	17.8503	2.88e-71
Ezhava	Palliyar	Kalash	-0.000632223	0.000161634	-3.91144	9.17e-05
Ezhava	Palliyar	Kallar	0.00125559	0.0001734	7.24101	4.45e-13
Ezhava	Palliyar	Kamboj	-0.000328907	0.000171574	-1.91699	0.0552386
Ezhava	Palliyar	Kunabi	0.00169707	0.000166432	10.1968	2.05e-24
Ezhava	Palliyar	Kurchas	0.00185385	0.000188572	9.83099	8.28e-23
Ezhava	Palliyar	Kuruba	0.000993801	0.000166134	5.98192	2.21e-09
Ezhava	Palliyar	Kurumans	0.00199708	0.000184589	10.8191	2.8e-27
Ezhava	Palliyar	Libyan	-0.00100644	0.000183003	-5.49956	3.81e-08
Ezhava	Palliyar	Lodhi	0.00100115	0.000144115	6.9469	3.73e-12
Ezhava	Palliyar	Makrani	-0.000986089	0.000146662	-6.72356	1.77e-11
Ezhava	Palliyar	Muslim-Kashmiri	5.64e-05	0.000144187	0.390871	0.695892
Ezhava	Palliyar	Muthuliar	0.00103906	0.000168525	6.16559	7.02e-10
Ezhava	Palliyar	Naidu	0.000950061	0.000159059	5.97301	2.33e-09
Ezhava	Palliyar	Nair	0.000435784	0.000132823	3.28094	0.00103462
Ezhava	Palliyar	Newar	0.00191582	0.000173398	11.0487	2.23e-28
Ezhava	Palliyar	Nyshi	0.00274584	0.000215509	12.7412	3.49e-37
Ezhava	Palliyar	Palestinian	-0.00107676	0.000159079	-6.76869	1.3e-11
Ezhava	Palliyar	Patel	0.000422763	0.000150592	2.80735	0.0049951
Ezhava	Palliyar	Pathan	-0.000355516	0.000144322	-2.46336	0.0137643
Ezhava	Palliyar	Rathwa	0.00137253	0.000164095	8.36424	6.05e-17
Ezhava	Palliyar	Reddy-Telangana	0.000816243	0.000151487	5.3882	7.12e-08
Ezhava	Palliyar	Santhal	0.00306232	0.000173452	17.6551	9.29e-70
Ezhava	Palliyar	Saudi	-0.00106679	0.000174676	-6.10723	1.01e-09
Ezhava	Palliyar	Sikh-Jatt	9.19e-05	0.000129461	0.709802	0.477827
Ezhava	Palliyar	Sindhi	-0.000188333	0.000140655	-1.33897	0.18058
Ezhava	Palliyar	Spanish	-0.00107446	0.00016235	-6.61815	3.64e-11
Ezhava	Palliyar	Syrian	-0.00107007	0.000176167	-6.07417	1.25e-09
Ezhava	Palliyar	Thiyya	0.000783895	0.000138605	5.65559	1.55e-08
Ezhava	Palliyar	Turkish	-0.00101606	0.000150648	-6.74465	1.53e-11
Ezhava	Palliyar	Ukrainian	-0.000983009	0.000172044	-5.71369	1.11e-08
Ezhava	Palliyar	Yadav-Rajasthan	-0.000111622	0.000165124	-0.675989	0.499048

## Sheet: Table S6
pop1	pop2	pop3	est	se	z	p
Hoysala	Palliyar	Abkhasian	-0.00230311	0.000151013	-15.251	1.62e-52
Hoysala	Palliyar	Adi-Dravider	0.00238415	0.000167816	14.2069	8.3e-46
Hoysala	Palliyar	Armenian	-0.00228705	0.000148111	-15.4415	8.6e-54
Hoysala	Palliyar	Arunthatiar	0.00240617	0.000140221	17.1598	5.31e-66
Hoysala	Palliyar	Asur	0.00385792	0.000193167	19.9719	9.67e-89
Hoysala	Palliyar	Balochi	-0.00142264	0.000127408	-11.1659	5.98e-29
Hoysala	Palliyar	Baniyas	0.00101013	0.000155373	6.50132	7.96e-11
Hoysala	Palliyar	Basque	-0.00234567	0.00015498	-15.1353	9.48e-52
Hoysala	Palliyar	Bhumihar-Bihar	-0.000146326	0.000142476	-1.02702	0.304409
Hoysala	Palliyar	Bhumihar-UP	2.44e-05	0.00014441	0.168929	0.865852
Hoysala	Palliyar	Brahmin-Karnataka	0.000289128	0.000166472	1.7368	0.0824228
Hoysala	Palliyar	Brahmin-Tiwari	9.86e-06	0.000124684	0.0790969	0.936956
Hoysala	Palliyar	Brahmin-Vaidik	0.000473745	0.000123896	3.82373	0.000131447
Hoysala	Palliyar	Brahui	-0.00136228	0.00013018	-10.4646	1.26e-25
Hoysala	Palliyar	Bunt	0.000704949	0.000138594	5.08644	3.65e-07
Hoysala	Palliyar	Burusho	-0.000410842	0.000124078	-3.31115	0.000929125
Hoysala	Palliyar	Dogra	-0.000376599	0.000152421	-2.47079	0.0134816
Hoysala	Palliyar	Druze	-0.00208528	0.000144594	-14.4216	3.78e-47
Hoysala	Palliyar	English	-0.00223572	0.000156221	-14.3113	1.86e-46
Hoysala	Palliyar	Estonian	-0.0022465	0.000151205	-14.8573	6.24e-50
Hoysala	Palliyar	Ezhava	0.00115997	0.000146446	7.92078	2.36e-15
Hoysala	Palliyar	Finnish	-0.00204378	0.000164631	-12.4143	2.19e-35
Hoysala	Palliyar	French	-0.00228477	0.00014209	-16.0798	3.54e-58
Hoysala	Palliyar	Gaud-Telangana	0.00124247	0.000171964	7.22516	5.01e-13
Hoysala	Palliyar	Georgian	-0.0024215	0.000149106	-16.2401	2.63e-59
Hoysala	Palliyar	Greek	-0.00223222	0.000145164	-15.3772	2.33e-53
Hoysala	Palliyar	Gujjar	-0.000620816	0.00017211	-3.60708	0.000309661
Hoysala	Palliyar	Havik	0.000247315	0.000156223	1.58309	0.113401
Hoysala	Palliyar	Ho-Orissa	0.00380955	0.000154375	24.6772	1.88e-134
Hoysala	Palliyar	Hungarian	-0.00223622	0.000145303	-15.39	1.91e-53
Hoysala	Palliyar	Iranian	-0.00200206	0.000128197	-15.6171	5.57e-55
Hoysala	Palliyar	Italian-North	-0.00229495	0.000147319	-15.5781	1.03e-54
Hoysala	Palliyar	Jew-Ashkenazi	-0.00229223	0.00015664	-14.6337	1.71e-48
Hoysala	Palliyar	Jew-Cochin	-0.000161758	0.000151144	-1.07022	0.284518
Hoysala	Palliyar	Jordanian	-0.0018697	0.000145175	-12.879	5.91e-38
Hoysala	Palliyar	Juang	0.00419202	0.000183828	22.804	4.18e-115
Hoysala	Palliyar	Kalash	-0.00135291	0.000150887	-8.96634	3.07e-19
Hoysala	Palliyar	Kallar	0.00169772	0.000164402	10.3267	5.34e-25
Hoysala	Palliyar	Kamboj	-0.000700752	0.000163061	-4.29748	1.73e-05
Hoysala	Palliyar	Kunabi	0.00208151	0.000167202	12.449	1.42e-35
Hoysala	Palliyar	Kurchas	0.00264589	0.000188133	14.0639	6.33e-45
Hoysala	Palliyar	Kuruba	0.00119656	0.000159066	7.52237	5.38e-14
Hoysala	Palliyar	Kurumans	0.00268956	0.000172569	15.5854	9.15e-55
Hoysala	Palliyar	Libyan	-0.00156144	0.00016395	-9.52387	1.67e-21
Hoysala	Palliyar	Lodhi	0.00127954	0.000143993	8.88612	6.33e-19
Hoysala	Palliyar	Makrani	-0.00155194	0.000128083	-12.1167	8.61e-34
Hoysala	Palliyar	Muslim-Kashmiri	-0.000232866	0.000130343	-1.78656	0.0740084
Hoysala	Palliyar	Muthuliar	0.0015693	0.000167261	9.38236	6.45e-21
Hoysala	Palliyar	Naidu	0.00128149	0.000144677	8.85763	8.17e-19
Hoysala	Palliyar	Nair	0.000473404	0.000121833	3.88568	0.000102044
Hoysala	Palliyar	Newar	0.00221655	0.000163873	13.5261	1.1e-41
Hoysala	Palliyar	Nyshi	0.00320871	0.00020202	15.8831	8.29e-57
Hoysala	Palliyar	Palestinian	-0.00189933	0.000140761	-13.4934	1.71e-41
Hoysala	Palliyar	Patel	0.000539296	0.000146143	3.69019	0.000224087
Hoysala	Palliyar	Pathan	-0.000902773	0.000120867	-7.46912	8.07e-14
Hoysala	Palliyar	Rathwa	0.00172873	0.000157632	10.9669	5.51e-28
Hoysala	Palliyar	Reddy-Telangana	0.00118309	0.000144383	8.19408	2.53e-16
Hoysala	Palliyar	Santhal	0.00375658	0.000166547	22.5556	1.18e-112
Hoysala	Palliyar	Saudi	-0.00172448	0.00015937	-10.8206	2.75e-27
Hoysala	Palliyar	Sikh-Jatt	-0.000201173	0.000114746	-1.7532	0.0795676
Hoysala	Palliyar	Sindhi	-0.000604519	0.000124649	-4.84977	1.24e-06
Hoysala	Palliyar	Spanish	-0.00214818	0.000142094	-15.118	1.23e-51
Hoysala	Palliyar	Syrian	-0.00198646	0.000150787	-13.1739	1.24e-39
Hoysala	Palliyar	Thiyya	0.00110618	0.000125761	8.79589	1.42e-18
Hoysala	Palliyar	Turkish	-0.00182851	0.000135021	-13.5424	8.79e-42
Hoysala	Palliyar	Ukrainian	-0.00206829	0.000152913	-13.5259	1.1e-41
Hoysala	Palliyar	Yadav-Rajasthan	-0.000592902	0.00014826	-3.99907	6.36e-05

## Sheet: Table S7
Population	Ancestry	Proportion	StdErr
Gujjar	AHG	0.27	0.01
Gujjar	Namazga_CA	0.53	0.03
Gujjar	Steppe_MLBA	0.2	0.03
Kamboj	AHG	0.25	0.01
Kamboj	Namazga_CA	0.46	0.02
Kamboj	Steppe_MLBA	0.28	0.02
Pathan	AHG	0.25	0.02
Pathan	Namazga_CA	0.45	0.03
Pathan	Steppe_MLBA	0.3	0.03
Nair	AHG	0.42	0.01
Nair	Namazga_CA	0.44	0.02
Nair	Steppe_MLBA	0.14	0.02
Bunt	AHG	0.44	0.01
Bunt	Namazga_CA	0.44	0.02
Bunt	Steppe_MLBA	0.12	0.02
Yadav-Rajasthan	AHG	0.31	0.01
Yadav-Rajasthan	Namazga_CA	0.43	0.02
Yadav-Rajasthan	Steppe_MLBA	0.26	0.02
Ezhava	AHG	0.48	0.01
Ezhava	Namazga_CA	0.43	0.02
Ezhava	Steppe_MLBA	0.08	0.02
Reddy	AHG	0.48	0.01
Reddy	Namazga_CA	0.43	0.02
Reddy	Steppe_MLBA	0.09	0.02
Dogra	AHG	0.33	0.01
Dogra	Namazga_CA	0.42	0.02
Dogra	Steppe_MLBA	0.24	0.02
Muslim-Kashmiri	AHG	0.36	0.01
Muslim-Kashmiri	Namazga_CA	0.42	0.02
Muslim-Kashmiri	Steppe_MLBA	0.23	0.02
Havik	AHG	0.39	0.01
Havik	Namazga_CA	0.42	0.03
Havik	Steppe_MLBA	0.19	0.02
Hoysala	AHG	0.42	0.01
Hoysala	Namazga_CA	0.42	0.02
Hoysala	Steppe_MLBA	0.16	0.02
Thiyya	AHG	0.46	0.01
Thiyya	Namazga_CA	0.42	0.02
Thiyya	Steppe_MLBA	0.11	0.02
Brahmin-Karnataka	AHG	0.39	0.01
Brahmin-Karnataka	Namazga_CA	0.41	0.02
Brahmin-Karnataka	Steppe_MLBA	0.21	0.02
Brahmin-Vaidik	AHG	0.4	0.01
Brahmin-Vaidik	Namazga_CA	0.41	0.02
Brahmin-Vaidik	Steppe_MLBA	0.19	0.02
Naidu	AHG	0.52	0.01
Naidu	Namazga_CA	0.39	0.02
Naidu	Steppe_MLBA	0.09	0.02
Sikh_Jatt	AHG	0.31	0.01
Sikh_Jatt	Namazga_CA	0.38	0.02
Sikh_Jatt	Steppe_MLBA	0.31	0.02
Bhumihar_Bihar	AHG	0.34	0.01
Bhumihar_Bihar	Namazga_CA	0.35	0.02
Bhumihar_Bihar	Steppe_MLBA	0.31	0.02
Srivastava	AHG	0.45	0.01
Srivastava	Namazga_CA	0.35	0.02
Srivastava	Steppe_MLBA	0.2	0.02
Brahmin-Bhatt	AHG	0.45	0.01
Brahmin-Bhatt	Namazga_CA	0.35	0.03
Brahmin-Bhatt	Steppe_MLBA	0.2	0.02
Brahmin_Tiwari	AHG	0.37	0.01
Brahmin_Tiwari	Namazga_CA	0.34	0.02
Brahmin_Tiwari	Steppe_MLBA	0.3	0.02
Mala	AHG	0.6	0.02
Mala	Namazga_CA	0.32	0.03
Mala	Steppe_MLBA	0.08	0.03
Palliyar	AHG	0.71	0.01
Palliyar	Namazga_CA	0.25	0.02
Palliyar	Steppe_MLBA	0.05	0.02
Ulladan	AHG	0.71	0.01
Ulladan	Namazga_CA	0.24	0.03
Ulladan	Steppe_MLBA	0.05	0.02

## Sheet: Table S8
Population	Ancestry	Proportion	StdErr
Gujjar	AHG	0.05	0.02
Gujjar	Indus_Periphery	0.71	0.03
Gujjar	Steppe_MLBA	0.24	0.02
Kamboj	AHG	0.06	0.01
Kamboj	Indus_Periphery	0.63	0.02
Kamboj	Steppe_MLBA	0.32	0.01
Nair	AHG	0.22	0.01
Nair	Indus_Periphery	0.61	0.02
Nair	Steppe_MLBA	0.16	0.01
Pathan	AHG	0.07	0.02
Pathan	Indus_Periphery	0.6	0.04
Pathan	Steppe_MLBA	0.33	0.03
Bunt	AHG	0.25	0.01
Bunt	Indus_Periphery	0.61	0.02
Bunt	Steppe_MLBA	0.14	0.01
Ezhava	AHG	0.3	0.02
Ezhava	Indus_Periphery	0.6	0.03
Ezhava	Steppe_MLBA	0.1	0.02
Reddy	AHG	0.3	0.02
Reddy	Indus_Periphery	0.59	0.03
Reddy	Steppe_MLBA	0.11	0.02
Yadav-Rajasthan	AHG	0.13	0.02
Yadav-Rajasthan	Indus_Periphery	0.59	0.03
Yadav-Rajasthan	Steppe_MLBA	0.29	0.02
Dogra	AHG	0.15	0.02
Dogra	Indus_Periphery	0.58	0.03
Dogra	Steppe_MLBA	0.26	0.02
Thiyya	AHG	0.28	0.01
Thiyya	Indus_Periphery	0.58	0.02
Thiyya	Steppe_MLBA	0.14	0.01
Hoysala	AHG	0.24	0.02
Hoysala	Indus_Periphery	0.58	0.03
Hoysala	Steppe_MLBA	0.19	0.02
Muslim-Kashmiri	AHG	0.17	0.01
Muslim-Kashmiri	Indus_Periphery	0.57	0.02
Muslim-Kashmiri	Steppe_MLBA	0.25	0.01
Havik	AHG	0.21	0.02
Havik	Indus_Periphery	0.57	0.03
Havik	Steppe_MLBA	0.21	0.02
Brahmin-Vaidik	AHG	0.23	0.01
Brahmin-Vaidik	Indus_Periphery	0.56	0.02
Brahmin-Vaidik	Steppe_MLBA	0.21	0.01
Brahmin-Karnataka	AHG	0.22	0.02
Brahmin-Karnataka	Indus_Periphery	0.55	0.03
Brahmin-Karnataka	Steppe_MLBA	0.23	0.02
Naidu	AHG	0.35	0.02
Naidu	Indus_Periphery	0.55	0.03
Naidu	Steppe_MLBA	0.1	0.02
Sikh_Jatt	AHG	0.15	0.01
Sikh_Jatt	Indus_Periphery	0.52	0.02
Sikh_Jatt	Steppe_MLBA	0.34	0.01
Srivastava	AHG	0.3	0.02
Srivastava	Indus_Periphery	0.49	0.03
Srivastava	Steppe_MLBA	0.21	0.02
Bhumihar_Bihar	AHG	0.19	0.01
Bhumihar_Bihar	Indus_Periphery	0.48	0.02
Bhumihar_Bihar	Steppe_MLBA	0.33	0.02
Brahmin-Bhatt	AHG	0.31	0.02
Brahmin-Bhatt	Indus_Periphery	0.47	0.03
Brahmin-Bhatt	Steppe_MLBA	0.22	0.02
Brahmin_Tiwari	AHG	0.22	0.01
Brahmin_Tiwari	Indus_Periphery	0.46	0.02
Brahmin_Tiwari	Steppe_MLBA	0.31	0.01
Mala	AHG	0.47	0.02
Mala	Indus_Periphery	0.44	0.04
Mala	Steppe_MLBA	0.09	0.02
Palliyar	AHG	0.61	0.02
Palliyar	Indus_Periphery	0.34	0.03
Palliyar	Steppe_MLBA	0.06	0.02
Ulladan	AHG	0.61	0.02
Ulladan	Indus_Periphery	0.34	0.03
Ulladan	Steppe_MLBA	0.05	0.02

## Sheet: Table S9
Population	Ancient_source	Proportions	StdErr	Z	Chi	P-val
Nair	AHG	0.390777	0.0137134	28.4959	9.86671	0.0791013
	Indus_Periphery_West	0.22523	0.0691499	3.25712
	Steppe_MLBA	0.142913	0.0158593	9.0113
	BMAC	0.241081	0.0635395	3.79419
BMAC (in right group)	AHG	0.334147	0.0118064	28.3022	25.7058	0.000568403
	Indus_Periphery_West	0.519366	0.021759	23.869
	Steppe_MLBA	0.146487	0.0189109	7.74617
Thiyya	AHG	0.451473	0.0120003	37.6219	9.40754	0.093872
	Indus_Periphery_West	0.148568	0.063244	2.34912
	Steppe_MLBA	0.108652	0.0145134	7.48635
	BMAC	0.291307	0.0587171	4.9612
BMAC (in right group)	AHG	0.385128	0.0121341	31.7392	32.9672	2.68518e-05
	Indus_Periphery_West	0.504942	0.0216793	23.2914
	Steppe_MLBA	0.10993	0.0182887	6.01084
Bunt	AHG	0.407196	0.0162143	25.1133
	Indus_Periphery_West	0.301887	0.0818745	3.6872	8.77294	0.118471
	Steppe_MLBA	0.125126	0.0186003	6.7271
	BMAC	0.165791	0.0759256	2.1836
BMAC (in right group)	AHG	0.364793	0.0124128	29.3885	18.9096	0.00847529
	Indus_Periphery_West	0.513146	0.0215309	23.833
	Steppe_MLBA	0.122061	0.0190504	6.40727
Ezhava	AHG	0.462974	0.0165791	27.9252	6.0412	0.30223
	Indus_Periphery_West	0.18895	0.0798506	2.3663
	Steppe_MLBA	0.0752776	0.0184632	4.07717
	BMAC	0.272799	0.0735974	3.70664
BMAC (in right group)	AHG	0.402029	0.0139238	28.8735	20.5288	0.00453397
	Indus_Periphery_West	0.5129	0.0241375	21.2491
	Steppe_MLBA	0.0850711	0.0205328	4.14317
Hoysala	AHG	0.377373	0.0179794	20.9892	11.2905	0.0459143
	Indus_Periphery_West	0.319137	0.0864697	3.69074
	Steppe_MLBA	0.176595	0.0191143	9.2389
	BMAC	0.126894	0.0785009	1.61647
BMAC (in right group)	AHG	0.338722	0.0130898	25.8769	20.3524	0.0048567
	Indus_Periphery_West	0.491003	0.0228701	21.4693
	Steppe_MLBA	0.170274	0.0194935	8.7349

[truncated: 1 more sheets: Table S10]
